# Supplementary material for: Transcriptome Analysis Reveals Differential Expression of Genes Regulating Hepatic Triglyceride Metabolism in Pekin Ducks During Dietary Threonine Deficiency
Source: Front Genet. 2019 Aug 2;10:710. doi: 10.3389/fgene.2019.00710 (PMC6688585; doi:10.3389/fgene.2019.00710)
Supplement: Supplementary file 4 [file Table_4.xlsx]

## Sheet: Thr-D vs Thr-S
Supplemental Table 4A
Function	Gene	Annotation	logFC	logCPM	PValue	FDR
amino acid	LOC101790444	glutamate carboxypeptidase 2	-0.679339	1.03587	0.0453133	0.595302
amino acid	GCAT	glycine C-acetyltransferase	-0.878561	7.68247	0.000503525	0.0506427
amino acid	HAL	histidine ammonia-lyase	-0.902374	7.30808	7.78687e-05	0.0144528
amino acid	GLUL	glutamate-ammonia ligase	-0.84524	9.98774	0.00567922	0.213298
amino acid	GLDC	glycine dehydrogenase (decarboxylating)	-1.47461	5.18627	0.0157226	0.389091
amino acid	UROC1	urocanate hydratase 1%2C transcript variant X1	-0.864267	5.37138	0.0374081	0.548949
amino acid	PSAT1	phosphoserine aminotransferase 1	-0.633843	7.45376	0.0250151	0.457356
amino acid	KMO	kynurenine 3-monooxygenase (kynurenine 3-hydroxylase)	-0.85216	5.80154	0.0452967	0.595302
amino acid	ASS1	argininosuccinate synthase 1	-0.756402	2.57309	0.0119142	0.327888
amino acid	AMDHD1	amidohydrolase domain containing 1%2C transcript variant X2	-0.841735	6.66244	0.000746884	0.0630781
amino acid	LOC101798015	cystathionine beta-synthase%2C transcript variant X1	-0.791463	4.47778	0.00976523	0.294598
amino acid	CAT	catalase	-0.593395	9.54845	0.0274967	0.47854
amino acid	GPT2	glutamic pyruvate transaminase (alanine aminotransferase) 2	-1.11507	7.34585	6.68111e-06	0.00243522
amino acid	COL18A1	collagen%2C type XVIII%2C alpha 1	-0.615801	5.86127	0.0275277	0.47854
amino acid	LOC101795218	histamine N-methyltransferase	-1.27755	-0.401295	0.0238205	0.448685
amino acid	LOC101803733	embryonic pepsinogen	-3.65138	1.07023	0.00780191	0.261968
amino acid	SARDH	sarcosine dehydrogenase	-0.861294	7.63742	0.000205343	0.0273141
amino acid	LOC101792438	collagen alpha-1(XV) chain	-0.894941	1.69578	0.0181662	0.412003
amino acid	PPAT	phosphoribosyl pyrophosphate amidotransferase%2C transcript variant X2	-0.916136	7.33178	3.6459e-05	0.00895321
amino acid	ALAS1	5'-aminolevulinate synthase 1%2C transcript variant X1	-0.640203	6.4146	0.0273102	0.476942
amino acid	ENO2	enolase 2 (gamma%2C neuronal)%2C transcript variant X3	2.04302	0.300957	0.00150304	0.0975267
amino acid	LOC101797806	tryptophan 5-hydroxylase 1	1.71155	-0.86692	0.00278807	0.137781
amino acid	LOC101797095	sodium/potassium-transporting ATPase subunit alpha-2-like	2.4274	-2.0076	0.0499424	0.611804
amino acid	GFPT2	glutamine-fructose-6-phosphate transaminase 2	1.17192	2.04297	0.000815408	0.0677536
amino acid	SLC6A19	solute carrier family 6 (neutral amino acid transporter)%2C member 19	6.39978	-1.4161	0.000368643	0.0403033
amino acid	AOX1	aldehyde oxidase 1%2C transcript variant X2	1.64133	7.26198	0.033696	0.527826
amino acid	COL6A3	collagen%2C type VI%2C alpha 3%2C transcript variant X1	0.862672	4.41221	0.0111222	0.315333
amino acid	LOC101792268	membrane primary amine oxidase-like%2C transcript variant X1	1.3046	1.37267	0.000924221	0.0737621
amino acid	ADSS	adenylosuccinate synthase%2C transcript variant X2	0.779778	4.95074	0.00395929	0.16808
Hormone	ITPR3	inositol 1%2C4%2C5-trisphosphate receptor%2C type 3	-0.709808	2.17018	0.0162267	0.393745
Hormone	LOC101803865	3 beta-hydroxysteroid dehydrogenase/Delta 5-->4-isomerase	-1.35183	0.381241	0.00164843	0.101807
Hormone	PRKCE	protein kinase C%2C epsilon%2C transcript variant X1	-2.11126	3.76646	1.77859e-05	0.00500398
Hormone	LOC101793560	3 beta-hydroxysteroid dehydrogenase/Delta 5-->4-isomerase	-2.59977	-0.760788	0.000102166	0.0176303
Hormone	KCNK3	potassium channel%2C two pore domain subfamily K%2C member 3	-1.27615	-0.564606	0.0181942	0.412003
Hormone	SCARB1	scavenger receptor class B%2C member 1%2C transcript variant X1	-0.765124	6.8297	0.00319812	0.150142
Hormone	HTR4	5-hydroxytryptamine (serotonin) receptor 4%2C G protein-coupled%2C transcript variant X3	-1.3501	0.702877	0.00136702	0.0928527
Hormone	LOC101802647	gamma-aminobutyric acid receptor subunit beta-4-like	-4.62583	-2.14947	0.00549206	0.208229
Hormone	LOC101799400	5-hydroxytryptamine receptor 2A%2C transcript variant X1	-2.34221	-1.43605	0.0175541	0.406673
Hormone	HTR2A	5-hydroxytryptamine (serotonin) receptor 2A%2C G protein-coupled	-3.16475	-0.624448	0.00206877	0.113926
Hormone	LOC101799248	sodium channel protein type 5 subunit alpha	-4.1419	-2.35473	0.0358483	0.543786
Hormone	LOC101793855	myosin-6-like	-7.13834	2.05482	1.23054e-05	0.00400854
Hormone	ADRA1B	adrenoceptor alpha 1B	-0.756662	5.26766	0.00434791	0.180733
Hormone	LOC101802274	myosin-6	-1.3867	3.69491	0.0318429	0.512376
Hormone	LOC101797095	sodium/potassium-transporting ATPase subunit alpha-2-like	2.4274	-2.0076	0.0499424	0.611804
Hormone	CGA	glycoprotein hormones%2C alpha polypeptide	6.33775	-1.30394	0.000795694	0.0664966
Hormone	LOC101790479	guanine nucleotide-binding protein G(q) subunit alpha	5.96442	-1.44309	0.000962364	0.0760458
Hormone	SLC26A4	solute carrier family 26 (anion exchanger)%2C member 4%2C transcript variant X1	1.6555	1.02195	0.0035517	0.160147
Hormone	HSP90B1	heat shock protein 90kDa beta (Grp94)%2C member 1	2.0833	8.29809	0.000292295	0.034255
Hormone	PDIA4	protein disulfide isomerase family A%2C member 4	0.706024	8.32739	0.0425006	0.579329
Hormone	LRP2	low density lipoprotein receptor-related protein 2%2C transcript variant X3	1.23391	0.302641	0.0109707	0.313263
Hormone	LOC101798346	cyclic AMP-responsive element-binding protein 3-like	6.51173	-1.03523	0.000510805	0.0506427
Hormone	HSPA5	heat shock 70kDa protein 5 (glucose-regulated protein%2C 78kDa)	1.28452	8.52708	0.000614236	0.0560253
Hormone	LOC101797806	tryptophan 5-hydroxylase 1	1.71155	-0.86692	0.00278807	0.137781
Hormone	KCND2	potassium channel%2C voltage gated Shal related subfamily D%2C member 2%2C transcript variant X2	0.740576	1.61851	0.0454692	0.596367
Hormone	LOC101797318	cytochrome P450 2C16-like	2.43949	2.64992	0.00408637	0.172102
Hormone	HTR1F	5-hydroxytryptamine (serotonin) receptor 1F%2C G protein-coupled%2C transcript variant X5	1.17989	-0.826094	0.0357249	0.543786
Hormone	LOC101797095	sodium/potassium-transporting ATPase subunit alpha-2-like	2.4274	-2.0076	0.0499424	0.611804
Immune	LOC101789604	class II histocompatibility antigen%2C B-L beta chain	-0.936961	6.91246	0.00874912	0.277447
Immune	CD80	CD80 molecule	-0.606704	7.94278	0.019231	0.415447
Immune	LOC101804666	alcohol dehydrogenase 1%2C transcript variant X2	-0.648802	9.57735	0.0347812	0.538921
Immune	TNFRSF13B	tumor necrosis factor receptor superfamily%2C member 13B	-1.37989	-1.05785	0.0296588	0.49572
Immune	PRKCQ	protein kinase C%2C theta%2C transcript variant X1	-0.773908	1.85687	0.0144577	0.36689
Immune	MYBL1	v-myb avian myeloblastosis viral oncogene homolog-like 1%2C transcript variant X2	-1.35987	-0.943671	0.019704	0.417682
Immune	STAT4	signal transducer and activator of transcription 4	-0.65387	2.13933	0.0486718	0.608436
Immune	LOC101804845	HLA class II histocompatibility antigen%2C DR alpha chain	-0.676946	8.05257	0.00193715	0.109261
Immune	CD40LG	CD40 ligand	-0.930289	0.133046	0.0289617	0.488675
Immune	LOC101802712	HLA class II histocompatibility antigen%2C DM beta chain-like	-0.629502	1.81533	0.046222	0.599536
Immune	CD247	CD247 molecule%2C transcript variant X3	-0.83699	2.31437	0.0219263	0.436123
Immune	LOC101804125	class II histocompatibility antigen%2C M alpha chain	-0.745487	5.59531	0.00293869	0.143887
Immune	CD3E	CD3e molecule%2C epsilon (CD3-TCR complex)%2C transcript variant X2	-1.4709	2.82458	4.9699e-07	0.000360589
Immune	E2F1	E2F transcription factor 1	-1.19515	1.21255	0.0363164	0.545575
Immune	POLE	polymerase (DNA directed)%2C epsilon%2C catalytic subunit	-1.46183	1.7259	0.0256343	0.463392
Immune	MYC	v-myc avian myelocytomatosis viral oncogene homolog	-1.27877	5.32993	0.0136956	0.356247
Immune	LOC101804974	alcohol dehydrogenase 1	-0.705012	7.17403	0.030618	0.504943
Immune	ADA	adenosine deaminase	-0.638832	1.75831	0.0450965	0.595302
Immune	CTLA4	cytotoxic T-lymphocyte-associated protein 4	-1.50544	-0.841958	0.019184	0.415447
Immune	CLDN19	claudin 19	-4.8759	-2.02751	0.00167266	0.101807
Immune	LOC101799795	cytochrome P450 3A8-like	-1.53233	8.1451	0.00204935	0.113582
Immune	IL2RB	interleukin 2 receptor%2C beta%2C transcript variant X2	-0.69059	1.94149	0.0411994	0.570856
Immune	SCARB1	scavenger receptor class B%2C member 1%2C transcript variant X1	-0.765124	6.8297	0.00319812	0.150142
Immune	LOC101798048	glutathione S-transferase	-0.988311	8.50991	0.00786965	0.261968
Immune	LOC101804351	uracil-DNA glycosylase	-1.12722	0.388116	0.0064921	0.232628
Immune	MAD2L1	MAD2 mitotic arrest deficient-like 1 (yeast)	-0.895841	1.78662	0.0160529	0.393
Immune	HPGDS	hematopoietic prostaglandin D synthase	-0.755373	7.29182	0.00144106	0.0954448
Immune	LOC101790341	mucosa-associated lymphoid tissue lymphoma translocation protein 1-like	-0.785568	0.596363	0.0455946	0.597031
Immune	WNT9A	wingless-type MMTV integration site family%2C member 9A	-0.939244	0.922313	0.0309022	0.505706
Immune	LOC101791958	macrophage colony-stimulating factor 1 receptor	-0.761588	5.51651	0.00204	0.113458
Immune	CCR9	chemokine (C-C motif) receptor 9	-2.16685	-0.64973	0.0138184	0.356332
Immune	LOC101802982	polymeric immunoglobulin receptor-like%2C transcript variant X1	-1.27243	-0.164377	0.0110939	0.315333
Immune	LOC101797566	glutathione S-transferase	-2.04784	7.1513	1.74109e-06	0.000921139
Immune	INHBA	inhibin%2C beta A%2C transcript variant X2	-2.0107	0.458091	9.42584e-06	0.00324764
Immune	LOC101797138	glutathione S-transferase%2C transcript variant X1	-0.970066	5.80798	0.0153572	0.382713
Immune	TMPRSS13	transmembrane protease%2C serine 13	-4.32289	-2.28255	0.0188777	0.415447
Immune	ITK	IL2-inducible T-cell kinase	-1.1363	1.70375	0.000912781	0.0732151
Immune	IL18	interleukin 18%2C transcript variant X3	0.909424	0.541977	0.0265958	0.472669
Immune	LOC101792268	membrane primary amine oxidase-like%2C transcript variant X1	1.3046	1.37267	0.000924221	0.0737621
Immune	SOCS3	suppressor of cytokine signaling 3	1.52568	2.14506	2.89773e-06	0.00128482
Immune	MAP3K8	mitogen-activated protein kinase kinase kinase 8%2C transcript variant X1	0.776986	2.00554	0.00699527	0.244329
Immune	LOC101797318	cytochrome P450 2C16-like	2.43949	2.64992	0.00408637	0.172102
Immune	TYR	tyrosinase	2.53426	-0.344086	0.0016016	0.101123
Immune	GH1	growth hormone 1	0.691462	2.63544	0.034042	0.531526
Immune	LOC101803817	interleukin-8-like	3.11878	-1.66503	0.0126857	0.339177
Immune	LOC101798346	cyclic AMP-responsive element-binding protein 3-like	6.51173	-1.03523	0.000510805	0.0506427
Immune	TLR3	toll-like receptor 3	0.81293	3.91148	0.0184681	0.412857
Immune	AOX1	aldehyde oxidase 1%2C transcript variant X2	1.64133	7.26198	0.033696	0.527826
Immune	CGA	glycoprotein hormones%2C alpha polypeptide	6.33775	-1.30394	0.000795694	0.0664966
Immune	RSAD2	radical S-adenosyl methionine domain containing 2	1.72015	3.9581	1.14241e-10	2.60501e-07
Immune	LOC101790497	class I histocompatibility antigen%2C F10 alpha chain	7.63467	3.94899	0.000680742	0.0593771
Immune	TLR5	toll-like receptor 5%2C transcript variant X3	1.22034	1.97008	4.76761e-05	0.0103228
Immune	MMP9	matrix metallopeptidase 9	1.66977	0.242173	0.000124609	0.0198197
Immune	EIF2AK2	eukaryotic translation initiation factor 2-alpha kinase 2	0.727668	3.52572	0.00329118	0.152296
Immune	CLDN10	claudin 10	1.05377	-0.339738	0.026001	0.467333
Immune	LOC101791385	C-C motif chemokine 5-like	0.795612	5.37183	0.0159113	0.393
Immune	PRL	prolactin	7.0541	-0.75038	0.000436286	0.0457829
Immune	LOC101793812	granulocyte-macrophage colony-stimulating factor receptor subunit alpha%2C transcript variant X2	1.32203	3.52541	1.73732e-05	0.00500398
Immune	TNFRSF6B	tumor necrosis factor receptor superfamily%2C member 6b%2C decoy	2.34295	4.66112	0.000324992	0.0365318
Immune	IL20RA	interleukin 20 receptor%2C alpha	1.36892	-0.25584	0.0124004	0.334351
lipid	GLUL	glutamate-ammonia ligase	-0.84524	9.98774	0.00567922	0.213298
lipid	ABCG8	ATP-binding cassette%2C sub-family G (WHITE)%2C member 8%2C transcript variant X1	-1.21835	4.43362	0.00800472	0.265637
lipid	LOC101799795	cytochrome P450 3A8-like	-1.53233	8.1451	0.00204935	0.113582
lipid	AGPAT2	1-acylglycerol-3-phosphate O-acyltransferase 2	-0.870312	5.7511	0.00736644	0.252324
lipid	LOC101804974	alcohol dehydrogenase 1	-0.705012	7.17403	0.030618	0.504943
lipid	FABP7	fatty acid binding protein 7%2C brain	-0.693772	3.74582	0.0351424	0.541451
lipid	PRKCE	protein kinase C%2C epsilon%2C transcript variant X1	-2.11126	3.76646	1.77859e-05	0.00500398
lipid	GLDC	glycine dehydrogenase (decarboxylating)	-1.47461	5.18627	0.0157226	0.389091
lipid	LOC101804845	HLA class II histocompatibility antigen%2C DR alpha chain	-0.676946	8.05257	0.00193715	0.109261
lipid	LOC101794959	short/branched chain specific acyl-CoA dehydrogenase%2C mitochondrial%2C transcript variant X3	-0.790834	6.00303	0.0180125	0.411324
lipid	KCNJ11	potassium channel%2C inwardly rectifying subfamily J%2C member 11	-0.655601	5.11593	0.0478189	0.606263
lipid	LOC101789604	class II histocompatibility antigen%2C B-L beta chain	-0.936961	6.91246	0.00874912	0.277447
lipid	ABCA12	ATP-binding cassette%2C sub-family A (ABC1)%2C member 12%2C transcript variant X4	-0.816679	2.59675	0.016548	0.396619
lipid	GAB2	GRB2-associated binding protein 2	-0.628846	1.73592	0.0379149	0.552445
lipid	LOC101800035	lipocalin-like%2C transcript variant X1	-0.920589	9.36475	0.00617169	0.225946
lipid	ABCG5	ATP-binding cassette%2C sub-family G (WHITE)%2C member 5%2C transcript variant X3	-1.05597	4.2237	0.0186909	0.413218
lipid	LOC101804125	class II histocompatibility antigen%2C M alpha chain	-0.745487	5.59531	0.00293869	0.143887
lipid	ETNPPL	ethanolamine-phosphate phospho-lyase	-1.70002	5.48627	1.06013e-06	0.000626733
lipid	CAT	catalase	-0.593395	9.54845	0.0274967	0.47854
lipid	CD80	CD80 molecule	-0.606704	7.94278	0.019231	0.415447
lipid	ABCG1	ATP-binding cassette%2C sub-family G (WHITE)%2C member 1	-1.23498	2.54448	4.2388e-05	0.00966568
lipid	HPGDS	hematopoietic prostaglandin D synthase	-0.755373	7.29182	0.00144106	0.0954448
lipid	LOC101804666	alcohol dehydrogenase 1%2C transcript variant X2	-0.648802	9.57735	0.0347812	0.538921
lipid	CDO1	cysteine dioxygenase type 1	-1.3035	8.9661	5.89949e-05	0.0117425
lipid	DBI	diazepam binding inhibitor (GABA receptor modulator%2C acyl-CoA binding protein)	-0.645139	7.87701	0.0104319	0.30503
lipid	LOC101805352	microsomal triglyceride transfer protein large subunit-like%2C transcript variant X2	-1.88537	-1.01465	0.0086112	0.276008
lipid	LOC101802712	HLA class II histocompatibility antigen%2C DM beta chain-like	-0.629502	1.81533	0.046222	0.599536
lipid	NEU2	sialidase 2 (cytosolic sialidase)%2C transcript variant X8	-1.44303	-0.78919	0.0104413	0.30503
lipid	LOC101803476	aldose reductase	-1.03484	5.15679	0.0232675	0.443724
lipid	ENPP2	ectonucleotide pyrophosphatase/phosphodiesterase 2%2C transcript variant X1	-0.798274	4.5881	0.00545129	0.208166
lipid	SLC2A2	solute carrier family 2 (facilitated glucose transporter)%2C member 2	-0.631598	9.22723	0.043846	0.588101
lipid	ABCG4	ATP-binding cassette%2C sub-family G (WHITE)%2C member 4	-1.50544	1.09469	0.000306968	0.0352505
lipid	ADORA3	adenosine A3 receptor	-0.861935	1.50587	0.0134347	0.351606
lipid	SCARB1	scavenger receptor class B%2C member 1%2C transcript variant X1	-0.765124	6.8297	0.00319812	0.150142
lipid	ETNK2	ethanolamine kinase 2	-1.70562	4.92876	4.78565e-05	0.0103228
lipid	CERS1	ceramide synthase 1	-1.73023	-0.10455	0.000657647	0.0579965
lipid	DHCR7	7-dehydrocholesterol reductase	1.53414	3.47029	0.00340699	0.156271
lipid	NSDHL	NAD(P) dependent steroid dehydrogenase-like%2C transcript variant X1	0.68853	6.20943	0.00734082	0.252324
lipid	SQLE	squalene epoxidase	1.21747	5.20481	0.00814508	0.267541
lipid	MSMO1	methylsterol monooxygenase 1	0.891162	7.64819	0.0287173	0.487644
lipid	LOC101791330	lanosterol 14-alpha demethylase	0.918699	6.90295	0.0234372	0.444954
lipid	SGMS1	sphingomyelin synthase 1%2C transcript variant X3	0.726646	5.37068	0.00113063	0.0829125
lipid	LOC101794061	basic phospholipase A2 Cdr-13	0.835404	1.21447	0.0374006	0.548949
lipid	LOC101793087	receptor-type tyrosine-protein phosphatase N2	1.80424	0.578333	0.00161055	0.101123
lipid	ASAH2	N-acylsphingosine amidohydrolase (non-lysosomal ceramidase) 2	4.14301	2.09481	0.00027311	0.0328591
lipid	PLA2G1B	phospholipase A2%2C group IB (pancreas)	1.52184	-1.18457	0.0272785	0.476942
lipid	FADS2	fatty acid desaturase 2%2C transcript variant X2	0.899731	10.7325	0.0459274	0.598398
lipid	GGT7	gamma-glutamyltransferase 7	1.11471	4.02722	0.0083319	0.271416
lipid	ACSBG2	acyl-CoA synthetase bubblegum family member 2%2C transcript variant X3	0.975613	6.78227	0.00184394	0.10731
lipid	DGAT2	diacylglycerol O-acyltransferase 2	0.714076	4.35919	0.0219302	0.436123
lipid	ABCC4	ATP-binding cassette%2C sub-family C (CFTR/MRP)%2C member 4%2C transcript variant X2	1.07717	6.1142	0.018094	0.412003
lipid	UGT8	UDP glycosyltransferase 8	0.644183	5.59157	0.0114964	0.322814
lipid	LOC101790332	ceramide synthase 2	0.925023	0.332528	0.0183117	0.412396
lipid	LOC101793408	vitellogenin-2%2C transcript variant X3	2.05682	-1.47417	0.0066721	0.234874
lipid	LOC101798440	glycerol-3-phosphate dehydrogenase [NAD(+)]%2C cytoplasmic-like	1.15776	4.14216	0.0185008	0.412857
lipid	DGKI	diacylglycerol kinase%2C iota	1.82889	-1.77422	0.031658	0.512376
lipid	LIPG	lipase%2C endothelial	1.40808	0.732662	0.0328866	0.520799
lipid	ANGPTL4	angiopoietin-like 4	0.897605	7.57752	0.0298289	0.497003
lipid	SOCS3	suppressor of cytokine signaling 3	1.52568	2.14506	2.89773e-06	0.00128482
lipid	OXSM	3-oxoacyl-ACP synthase%2C mitochondrial	0.650017	2.61512	0.0276324	0.478902
lipid	CHKA	choline kinase alpha%2C transcript variant X3	2.42541	7.10569	0.00106234	0.0796107
lipid	LOC101797318	cytochrome P450 2C16-like	2.43949	2.64992	0.00408637	0.172102
lipid	LOC101790479	guanine nucleotide-binding protein G(q) subunit alpha	5.96442	-1.44309	0.000962364	0.0760458
lipid	LOC101790497	class I histocompatibility antigen%2C F10 alpha chain	7.63467	3.94899	0.000680742	0.0593771
Signal	FGF14	fibroblast growth factor 14%2C transcript variant X1	-2.92155	-1.4446	0.000400063	0.0431473
Signal	LAMA1	laminin%2C alpha 1	-1.88329	0.0609816	0.0370451	0.546811
Signal	LOC101802774	lysophosphatidic acid receptor 6-like%2C transcript variant X1	-4.14367	-2.35399	0.0368545	0.546551
Signal	LAMA2	laminin%2C alpha 2	-1.26159	0.692094	0.0110933	0.315333
Signal	LAMC3	laminin%2C gamma 3	-1.05908	5.45013	0.000506286	0.0506427
Signal	LAMA3	laminin subunit alpha 3	-0.862553	2.76247	0.0271668	0.47687
Signal	LOC101792678	angiopoietin-2-like	-1.2618	-0.122949	0.00727196	0.251789
Signal	IL2RB	interleukin 2 receptor%2C beta%2C transcript variant X2	-0.69059	1.94149	0.0411994	0.570856
Signal	LOC101791958	macrophage colony-stimulating factor 1 receptor	-0.761588	5.51651	0.00204	0.113458
Signal	LAMB2	laminin%2C beta 2 (laminin S)	-0.661274	2.79567	0.0146714	0.370547
Signal	ITGB5	integrin%2C beta 5	-0.583367	6.72085	0.032588	0.518833
Signal	MYC	v-myc avian myelocytomatosis viral oncogene homolog	-1.27877	5.32993	0.0136956	0.356247
Signal	ITPR3	inositol 1%2C4%2C5-trisphosphate receptor%2C type 3	-0.709808	2.17018	0.0162267	0.393745
Signal	SLC2A2	solute carrier family 2 (facilitated glucose transporter)%2C member 2	-0.631598	9.22723	0.043846	0.588101
Signal	KCNMB2	potassium channel subfamily M regulatory beta subunit 2%2C transcript variant X2	-2.47469	-2.14844	0.0476961	0.606063
Signal	LOC101799827	small conductance calcium-activated potassium channel protein 1	-1.02508	0.596531	0.0364013	0.545575
Signal	KCNJ11	potassium channel%2C inwardly rectifying subfamily J%2C member 11	-0.655601	5.11593	0.0478189	0.606263
Signal	HTR4	5-hydroxytryptamine (serotonin) receptor 4%2C G protein-coupled%2C transcript variant X3	-1.3501	0.702877	0.00136702	0.0928527
Signal	LOC101791646	thyrotropin-releasing hormone receptor-like	-2.12964	0.813886	0.00330124	0.152296
Signal	ADRA1B	adrenoceptor alpha 1B	-0.756662	5.26766	0.00434791	0.180733
Signal	TRHR	thyrotropin-releasing hormone receptor	-1.45276	0.856972	9.52432e-05	0.0172758
Signal	GRM5	glutamate receptor%2C metabotropic 5	-0.735603	14.6441	0.0201837	0.420907
Signal	P2RX5	purinergic receptor P2X%2C ligand gated ion channel%2C 5%2C transcript variant X2	-0.861309	1.3145	0.0115566	0.323142
Signal	LOC101799400	5-hydroxytryptamine receptor 2A%2C transcript variant X1	-2.34221	-1.43605	0.0175541	0.406673
Signal	HTR2A	5-hydroxytryptamine (serotonin) receptor 2A%2C G protein-coupled	-3.16475	-0.624448	0.00206877	0.113926
Signal	PRKCQ	protein kinase C%2C theta%2C transcript variant X1	-0.773908	1.85687	0.0144577	0.36689
Signal	LOC101800725	ribosomal protein S6 kinase 2 alpha%2C transcript variant X2	-0.893292	0.656665	0.0232533	0.443724
Signal	PRKCE	protein kinase C%2C epsilon%2C transcript variant X1	-2.11126	3.76646	1.77859e-05	0.00500398
Signal	PRKAG2	protein kinase%2C AMP-activated%2C gamma 2 non-catalytic subunit	-0.651033	6.90655	0.00608796	0.223666
Signal	SMAD7	SMAD family member 7	-0.893104	2.16163	0.00169885	0.102716
Signal	ID2	inhibitor of DNA binding 2%2C dominant negative helix-loop-helix protein	-1.08645	3.9171	3.80294e-05	0.00919736
Signal	INHBA	inhibin%2C beta A%2C transcript variant X2	-2.0107	0.458091	9.42584e-06	0.00324764
Signal	LOC101801233	DNA-binding protein inhibitor ID-3-A	-1.35856	6.88434	0.000551916	0.0524386
Signal	STAT4	signal transducer and activator of transcription 4	-0.65387	2.13933	0.0486718	0.608436
Signal	LOC101793855	myosin-6-like	-7.13834	2.05482	1.23054e-05	0.00400854
Signal	ADORA3	adenosine A3 receptor	-0.861935	1.50587	0.0134347	0.351606
Signal	LOC101799674	alpha-2A adrenergic receptor	-0.831518	1.40394	0.0167549	0.398571
Signal	DUSP5	dual specificity phosphatase 5	-0.600152	1.93412	0.0363695	0.545575
Signal	MKNK2	MAP kinase interacting serine/threonine kinase 2	-0.643789	4.89773	0.0288678	0.488675
Signal	WNT9A	wingless-type MMTV integration site family%2C member 9A	-0.939244	0.922313	0.0309022	0.505706
Signal	SFRP1	secreted frizzled-related protein 1	-0.826746	4.6479	0.00227608	0.1207
Signal	PRICKLE2	prickle homolog 2 (Drosophila)	-2.17129	-0.41291	9.80453e-05	0.0175756
Signal	TCF7	transcription factor 7 (T-cell specific%2C HMG-box)%2C transcript variant X1	-0.604755	4.82219	0.0197366	0.417819
Signal	HSP90B1	heat shock protein 90kDa beta (Grp94)%2C member 1	2.0833	8.29809	0.000292295	0.034255
Signal	FGFR3	fibroblast growth factor receptor 3	0.921013	7.00072	5.53163e-05	0.01132
Signal	GH1	growth hormone 1	0.691462	2.63544	0.034042	0.531526
Signal	PRL	prolactin	7.0541	-0.75038	0.000436286	0.0457829
Signal	FGF23	fibroblast growth factor 23	5.10619	-2.01979	0.00342446	0.156623
Signal	COL6A3	collagen%2C type VI%2C alpha 3%2C transcript variant X1	0.862672	4.41221	0.0111222	0.315333
Signal	THBS2	thrombospondin 2%2C transcript variant X1	1.94329	-1.21494	0.00433086	0.180494
Signal	LOC101798346	cyclic AMP-responsive element-binding protein 3-like	6.51173	-1.03523	0.000510805	0.0506427
Signal	LOC101797095	sodium/potassium-transporting ATPase subunit alpha-2-like	2.4274	-2.0076	0.0499424	0.611804
Signal	LOC101790479	guanine nucleotide-binding protein G(q) subunit alpha	5.96442	-1.44309	0.000962364	0.0760458
Signal	KCNU1	potassium channel%2C subfamily U%2C member 1%2C transcript variant X8	1.35085	-0.973923	0.021304	0.432089
Signal	NTSR1	neurotensin receptor 1 (high affinity)	2.42364	-2.00644	0.0317029	0.512376
Signal	RYR3	ryanodine receptor 3	1.1054	3.90691	0.00016331	0.0239152
Signal	SOCS3	suppressor of cytokine signaling 3	1.52568	2.14506	2.89773e-06	0.00128482
Signal	GFPT2	glutamine-fructose-6-phosphate transaminase 2	1.17192	2.04297	0.000815408	0.0677536
Signal	ACSBG2	acyl-CoA synthetase bubblegum family member 2%2C transcript variant X3	0.975613	6.78227	0.00184394	0.10731
Signal	PITX2	paired-like homeodomain 2	0.829321	2.78872	0.0278423	0.479417
Signal	FHL1	four and a half LIM domains 1%2C transcript variant X3	0.942052	2.15037	0.0308388	0.505706
Signal	LOC101793812	granulocyte-macrophage colony-stimulating factor receptor subunit alpha%2C transcript variant X2	1.32203	3.52541	1.73732e-05	0.00500398
Signal	IL20RA	interleukin 20 receptor%2C alpha	1.36892	-0.25584	0.0124004	0.334351
Signal	LOC101789923	E3 SUMO-protein ligase PIAS2	6.35078	-1.15848	0.000639465	0.0573435
Signal	LOC101803793	E3 SUMO-protein ligase PIAS2	1.69627	0.131539	0.049316	0.61079
Signal	AOX1	aldehyde oxidase 1%2C transcript variant X2	1.64133	7.26198	0.033696	0.527826
Signal	MAP3K8	mitogen-activated protein kinase kinase kinase 8%2C transcript variant X1	0.776986	2.00554	0.00699527	0.244329
Signal	PTPRR	protein tyrosine phosphatase%2C receptor type%2C R	3.25713	2.50348	1.97484e-06	0.000985074
Signal	LOC101793809	ras GTPase-activating protein 1	7.2904	-0.404566	0.000242498	0.0317275
Signal	LOC101805096	ras GTPase-activating protein 1	2.25766	0.101475	0.0210998	0.430913
Signal	RASGRF2	Ras protein-specific guanine nucleotide-releasing factor 2	1.67943	-1.50035	0.0297361	0.495975
Signal	DUSP8	dual specificity phosphatase 8	1.03673	1.11073	0.0113248	0.319941
Signal	WIF1	WNT inhibitory factor 1	2.46399	-1.45084	0.0014155	0.0949335
Signal	MMP7	matrix metallopeptidase 7	1.82114	-0.897202	0.00334025	0.153652

## Sheet: Thr-D vs Pair-F
Supplemental Table 4B
Function	Gene	Annotation	logFC	logCPM	PValue	FDR
amino acids	HAL	histidine ammonia-lyase	-1.06399	7.46459	0.000583751	0.0747543
amino acids	PSAT1	phosphoserine aminotransferase 1	-0.976095	7.72009	0.00882185	0.352036
amino acids	AMDHD1	amidohydrolase domain containing 1%2C transcript variant X2	-0.807704	6.68924	0.0024532	0.174812
amino acids	SLC16A10	solute carrier family 16 (aromatic amino acid transporter)%2C member 10	-0.918891	3.81687	0.0160899	0.478262
amino acids	CAT	catalase	-0.674918	9.64808	0.0105134	0.383138
amino acids	LOC101798015	cystathionine beta-synthase%2C transcript variant X1	-1.04329	4.68753	0.0011161	0.109296
amino acids	KMO	kynurenine 3-monooxygenase (kynurenine 3-hydroxylase)	-1.13554	6.03328	0.0490911	0.768667
amino acids	GLDC	glycine dehydrogenase (decarboxylating)	-2.15104	5.75047	0.00770839	0.327238
amino acids	IDH1	isocitrate dehydrogenase 1 (NADP+)%2C soluble%2C transcript variant X1	-0.797005	8.30943	0.00714875	0.319621
amino acids	ACE2	angiotensin I converting enzyme 2	0.898539	1.07283	0.019969	0.527529
amino acids	LOC101797806	tryptophan 5-hydroxylase 1	1.24341	-0.700139	0.021846	0.55033
amino acids	LOC101792268	membrane primary amine oxidase-like%2C transcript variant X1	1.06034	1.49834	0.00541969	0.287405
amino acids	ENO2	enolase 2 (gamma%2C neuronal)%2C transcript variant X3	1.9033	0.381088	0.00139008	0.1234
amino acids	FTCD	formimidoyltransferase cyclodeaminase	0.746422	8.48418	0.0117909	0.404944
amino acids	KCNE3	potassium channel%2C voltage gated subfamily E regulatory beta subunit 3	0.847648	0.406174	0.0399112	0.714566
amino acids	LOC101795218	histamine N-methyltransferase	1.80252	-1.49159	0.0476874	0.766068
amino acids	SLC6A19	solute carrier family 6 (neutral amino acid transporter)%2C member 19	6.38599	-1.34974	0.00035817	0.0566051
amino acids	COL6A6	collagen%2C type VI%2C alpha 6%2C transcript variant X2	0.989508	3.38281	0.00155196	0.132874
hormone	CACNB2	calcium channel%2C voltage-dependent%2C beta 2 subunit%2C transcript variant X3	-0.882133	2.9975	0.00151815	0.130987
hormone	LOC101793855	myosin-6-like	-6.09191	1.1355	0.000338489	0.0540295
hormone	LOC101799018	tropomyosin alpha-1 chain%2C transcript variant X1	-1.44455	0.0324866	0.00404415	0.244518
hormone	CACNA1D	calcium channel%2C voltage-dependent%2C L type%2C alpha 1D subunit	-2.09738	-1.8327	0.0321961	0.652176
hormone	ADRA1B	adrenoceptor alpha 1B	-0.732709	5.30109	0.00201243	0.15576
hormone	LOC101803865	3 beta-hydroxysteroid dehydrogenase/Delta 5-->4-isomerase	-1.23113	0.348947	0.00334801	0.214622
hormone	LOC101793560	3 beta-hydroxysteroid dehydrogenase/Delta 5-->4-isomerase	-2.39509	-0.8426	0.0017098	0.137838
hormone	GPX3	glutathione peroxidase 3	1.50534	6.77375	0.0457509	0.758039
hormone	DUOX2	dual oxidase 2	2.88233	-2.11703	0.0279836	0.617808
hormone	CREB3L1	cAMP responsive element binding protein 3-like 1	0.727678	2.22281	0.0294474	0.631773
hormone	CGA	glycoprotein hormones%2C alpha polypeptide	6.31671	-1.23855	0.000759508	0.0865174
hormone	LOC101790479	guanine nucleotide-binding protein G(q) subunit alpha	5.9347	-1.37872	0.00091213	0.0955401
hormone	HSP90B1	heat shock protein 90kDa beta (Grp94)%2C member 1	1.30637	8.52393	0.0245655	0.581264
hormone	SLC26A4	solute carrier family 26 (anion exchanger)%2C member 4%2C transcript variant X1	1.60764	1.08491	0.00663405	0.312368
hormone	LOC101798346	cyclic AMP-responsive element-binding protein 3-like	6.48021	-0.973116	0.00055337	0.0736074
hormone	CACNA2D3	calcium channel%2C voltage-dependent%2C alpha 2/delta subunit 3%2C transcript variant X4	1.70601	3.15681	0.00226962	0.166948
hormone	KCNK3	potassium channel%2C two pore domain subfamily K%2C member 3	2.78634	-1.75107	0.00730101	0.319991
hormone	SHC3	SHC (Src homology 2 domain containing) transforming protein 3	3.02248	-2.05955	0.0275333	0.610842
hormone	FOS	FBJ murine osteosarcoma viral oncogene homolog	1.24122	1.2086	0.000266947	0.0463153
hormone	MMP9	matrix metallopeptidase 9	2.17903	0.190064	2.76932e-06	0.00184183
hormone	HBEGF	heparin-binding EGF-like growth factor	1.04133	0.54671	0.00458304	0.260336
immune	IL2RB	interleukin 2 receptor%2C beta%2C transcript variant X2	-0.819178	2.06917	0.0239317	0.577766
immune	LOC101795038	fractalkine-like	-1.46492	-1.06981	0.0427836	0.734314
immune	LOC101794837	C-C motif chemokine 14	-1.65804	0.303627	0.000183028	0.0365441
immune	INHBA	inhibin%2C beta A%2C transcript variant X2	-2.49717	0.850755	3.83447e-05	0.0119847
immune	CCL28	C-C motif chemokine ligand 28	-2.17198	2.07677	0.0335756	0.662406
immune	CCR6	chemokine (C-C motif) receptor 6%2C transcript variant X2	-1.82048	-0.585058	0.00561372	0.290929
immune	LOC101800944	uncharacterized LOC101800944	-1.11831	-0.397257	0.0193185	0.520961
immune	CCNE2	cyclin E2%2C transcript variant X2	-1.05533	1.90087	0.0120184	0.407298
immune	MYC	v-myc avian myelocytomatosis viral oncogene homolog	-1.01798	5.20278	0.0482804	0.766818
immune	EDA	ectodysplasin A	1.09994	2.3817	0.0128716	0.425376
immune	LOC101805430	C-X-C chemokine receptor type 2-like	1.40698	0.0689334	0.0196757	0.526069
immune	LOC101793812	granulocyte-macrophage colony-stimulating factor receptor subunit alpha%2C transcript variant X2	1.56578	3.50633	1.58432e-05	0.00722541
immune	LOC101803817	interleukin-8-like	2.20703	-1.50616	0.0296247	0.634205
immune	IL10RA	interleukin 10 receptor%2C alpha	1.27252	2.63982	0.0083937	0.343539
immune	IL20RA	interleukin 20 receptor%2C alpha	1.24669	-0.171243	0.0302673	0.637798
immune	EDA2R	ectodysplasin A2 receptor	0.949482	2.27446	0.00213494	0.161182
immune	IL18	interleukin 18%2C transcript variant X3	1.07323	0.538964	0.0113207	0.396275
immune	IL22RA1	interleukin 22 receptor%2C alpha 1	1.73856	0.98434	0.00701082	0.319621
immune	LOC101793887	cytokine receptor common subunit beta-like%2C transcript variant X2	0.75444	3.82104	0.0306073	0.637798
immune	PRL	prolactin	7.03292	-0.687352	0.000419591	0.0614451
immune	CSF3R	colony stimulating factor 3 receptor (granulocyte)	1.46576	1.81583	0.00155748	0.132874
immune	TNFRSF6B	tumor necrosis factor receptor superfamily%2C member 6b%2C decoy	1.31194	4.94621	0.0204845	0.530802
immune	LOC101795406	interferon lambda-3-like%2C transcript variant X2	4.66079	-2.1837	0.00565397	0.291125
immune	LOC101791385	C-C motif chemokine 5-like	1.32597	5.24651	8.62866e-06	0.00474934
immune	LOC101793135	granulocyte-macrophage colony-stimulating factor receptor subunit alpha%2C transcript variant X1	0.835721	2.40968	0.0220083	0.55033
immune	SOCS3	suppressor of cytokine signaling 3	2.45201	2.00208	4.91993e-13	7.85319e-09
immune	MLKL	mixed lineage kinase domain-like%2C transcript variant X2	1.82456	3.27483	3.27887e-07	0.000348916
immune	CREB3L1	cAMP responsive element binding protein 3-like 1	0.727678	2.22281	0.0294474	0.631773
immune	FOS	FBJ murine osteosarcoma viral oncogene homolog	1.24122	1.2086	0.000266947	0.0463153
immune	MMP9	matrix metallopeptidase 9	2.17903	0.190064	2.76932e-06	0.00184183
immune	LOC101798346	cyclic AMP-responsive element-binding protein 3-like	6.48021	-0.973116	0.00055337	0.0736074
immune	GRK4	G protein-coupled receptor kinase 4%2C transcript variant X1	1.35912	3.3733	0.018642	0.515708
immune	LOC101805430	C-X-C chemokine receptor type 2-like	1.40698	0.0689334	0.0196757	0.526069
immune	SHC3	SHC (Src homology 2 domain containing) transforming protein 3	3.02248	-2.05955	0.0275333	0.610842
immune	SPP1	secreted phosphoprotein 1	0.639338	4.2258	0.0437659	0.743974
immune	LOC101798715	toll-like receptor 13	0.638384	2.64137	0.0289488	0.626877
immune	CDKN1A	cyclin-dependent kinase inhibitor 1A (p21%2C Cip1)	1.20536	2.60825	9.59382e-05	0.0215685
immune	CCNA1	cyclin A1	1.44138	-0.664621	0.0124172	0.416391
immune	LOC101791882	claudin-22-like	0.912224	0.58789	0.0431473	0.738174
immune	CLDN3	claudin 3	0.979063	2.3773	0.00289463	0.197454
immune	CLDN10	claudin 10	1.19851	-0.327585	0.0117105	0.403723
immune	LOC101792083	claudin-22-like	1.15517	-0.192196	0.0180763	0.50644
immune	TMPRSS4	transmembrane protease%2C serine 4	1.24011	0.0994264	0.00444259	0.25693
immune	KPNA2	karyopherin alpha 2 (RAG cohort 1%2C importin alpha 1)%2C transcript variant X4	0.982778	1.52747	0.00602668	0.297297
immune	RSAD2	radical S-adenosyl methionine domain containing 2	1.00648	4.2077	0.0403202	0.717629
lipid	ABCB11	ATP-binding cassette%2C sub-family B (MDR/TAP)%2C member 11%2C transcript variant X3	-0.587273	6.79839	0.0309583	0.639517
lipid	LOC101799795	cytochrome P450 3A8-like	-1.22228	7.9725	0.00762076	0.325763
lipid	OPRD1	opioid receptor%2C delta 1	-0.833635	3.40913	0.00294222	0.198395
lipid	ACSBG1	acyl-CoA synthetase bubblegum family member 1%2C transcript variant X1	-1.84071	-1.40419	0.0300514	0.637377
lipid	ST8SIA5	ST8 alpha-N-acetyl-neuraminide alpha-2%2C8-sialyltransferase 5	-0.877452	4.87572	0.0460497	0.758409
lipid	ABCG8	ATP-binding cassette%2C sub-family G (WHITE)%2C member 8%2C transcript variant X1	-1.19298	4.46771	0.0211081	0.539526
lipid	CERS6	ceramide synthase 6	-2.51393	-2.07494	0.0471061	0.765875
lipid	ABCA12	ATP-binding cassette%2C sub-family A (ABC1)%2C member 12%2C transcript variant X4	-0.874605	2.68087	0.00856652	0.345194
lipid	CERS1	ceramide synthase 1	-1.34113	-0.313603	0.00693944	0.318222
lipid	ABCC2	ATP-binding cassette%2C sub-family C (CFTR/MRP)%2C member 2	-0.66475	7.69688	0.0106528	0.385493
lipid	ABCG5	ATP-binding cassette%2C sub-family G (WHITE)%2C member 5%2C transcript variant X3	-1.33565	4.4689	0.00593204	0.297297
lipid	ETNPPL	ethanolamine-phosphate phospho-lyase	-1.912	5.69706	1.02547e-06	0.000861501
lipid	CD28	CD28 molecule	-0.724091	2.24235	0.0227356	0.55873
lipid	LOC101800035	lipocalin-like%2C transcript variant X1	-0.848685	9.36596	0.00385348	0.233875
lipid	ABCG4	ATP-binding cassette%2C sub-family G (WHITE)%2C member 4	-1.06386	0.844497	0.0103478	0.380578
lipid	ETNK2	ethanolamine kinase 2	-1.33096	4.69807	0.00114621	0.111366
lipid	PLA2G1B	phospholipase A2%2C group IB (pancreas)	1.48702	-1.11949	0.0247789	0.581369
lipid	SPHK1	sphingosine kinase 1	0.828891	4.25352	0.0144376	0.448351
lipid	FADS2	fatty acid desaturase 2%2C transcript variant X2	1.04676	10.7282	0.00629084	0.30565
lipid	GPX3	glutathione peroxidase 3	1.50534	6.77375	0.0457509	0.758039
lipid	LOC101793087	receptor-type tyrosine-protein phosphatase N2	1.4358	0.725683	0.00806406	0.333875
lipid	DGAT2	diacylglycerol O-acyltransferase 2	0.928826	4.32814	0.00858551	0.345194
lipid	FADS1	fatty acid desaturase 1%2C transcript variant X2	0.719951	9.2447	0.0293206	0.629899
lipid	LOC101797318	cytochrome P450 2C16-like	2.67312	2.66346	0.000578896	0.0747543
lipid	CHKA	choline kinase alpha%2C transcript variant X3	2.07398	7.22162	0.00289029	0.197454
lipid	LOC101790497	class I histocompatibility antigen%2C F10 alpha chain	8.22378	3.99681	0.000134819	0.0290808
lipid	ASAH2	N-acylsphingosine amidohydrolase (non-lysosomal ceramidase) 2	5.4292	2.09481	8.93279e-06	0.00475284
lipid	OXSM	3-oxoacyl-ACP synthase%2C mitochondrial	0.700074	2.64349	0.0183759	0.511003
lipid	HEXA	hexosaminidase A (alpha polypeptide)	0.865338	5.55258	0.00294772	0.198395
lipid	LOC101790479	guanine nucleotide-binding protein G(q) subunit alpha	5.9347	-1.37872	0.00091213	0.0955401
lipid	LOC101798440	glycerol-3-phosphate dehydrogenase [NAD(+)]%2C cytoplasmic-like	1.31576	4.14014	0.00437632	0.256819
signal	SLC25A4	solute carrier family 25 (mitochondrial carrier%3B adenine nucleotide translocator)%2C member 4	-0.749877	4.92306	0.0313689	0.644416
signal	OPRD1	opioid receptor%2C delta 1	-0.833635	3.40913	0.00294222	0.198395
signal	HTR4	5-hydroxytryptamine (serotonin) receptor 4%2C G protein-coupled%2C transcript variant X3	-0.999048	0.521374	0.0212917	0.542039
signal	VANGL1	VANGL planar cell polarity protein 1%2C transcript variant X3	-0.613527	4.01321	0.0112116	0.394186
signal	CACNA1D	calcium channel%2C voltage-dependent%2C L type%2C alpha 1D subunit	-2.09738	-1.8327	0.0321961	0.652176
signal	LAMA3	laminin subunit alpha 3	-0.793005	2.76803	0.00478278	0.265079
signal	MYC	v-myc avian myelocytomatosis viral oncogene homolog	-1.01798	5.20278	0.0482804	0.766818
signal	PSD3	pleckstrin and Sec7 domain containing 3%2C transcript variant X3	-1.00821	3.85452	0.00436539	0.256819
signal	BDNF	brain-derived neurotrophic factor%2C transcript variant X2	-2.50355	-1.62808	0.013168	0.427754
signal	TCF7	transcription factor 7 (T-cell specific%2C HMG-box)%2C transcript variant X1	-0.837693	5.01713	0.00790383	0.329402
signal	TFRC	transferrin receptor	-0.790343	8.36861	0.0130101	0.42564
signal	ADRA1B	adrenoceptor alpha 1B	-0.732709	5.30109	0.00201243	0.15576
signal	AMPH	amphiphysin%2C transcript variant X1	-1.35349	2.97926	0.00675916	0.315033
signal	FGF14	fibroblast growth factor 14%2C transcript variant X1	-1.98363	-1.8907	0.0497228	0.77281
signal	CACNB2	calcium channel%2C voltage-dependent%2C beta 2 subunit%2C transcript variant X3	-0.882133	2.9975	0.00151815	0.130987
signal	LOC101793855	myosin-6-like	-6.09191	1.1355	0.000338489	0.0540295
signal	EIF4EBP1	eukaryotic translation initiation factor 4E binding protein 1	-0.630805	6.99609	0.00486854	0.267762
signal	NRG3	neuregulin 3%2C transcript variant X2	-1.12532	0.483844	0.00679314	0.315209
signal	MRVI1	murine retrovirus integration site 1 homolog%2C transcript variant X1	-0.756727	2.10533	0.00935967	0.359998
signal	PRKAG2	protein kinase%2C AMP-activated%2C gamma 2 non-catalytic subunit	-0.633527	6.94462	0.0047536	0.26438
signal	CCNE2	cyclin E2%2C transcript variant X2	-1.05533	1.90087	0.0120184	0.407298
signal	IL2RB	interleukin 2 receptor%2C beta%2C transcript variant X2	-0.819178	2.06917	0.0239317	0.577766
signal	TRHR	thyrotropin-releasing hormone receptor	-1.92885	1.24092	9.2669e-06	0.00477156
signal	HTR1F	5-hydroxytryptamine (serotonin) receptor 1F%2C G protein-coupled%2C transcript variant X5	-1.01774	0.195488	0.0425653	0.732932
signal	PDE1A	phosphodiesterase 1A%2C calmodulin-dependent	-0.83311	0.064268	0.0472641	0.766068
signal	LAMB4	laminin%2C beta 4	1.69966	-1.74799	0.0324734	0.655297
signal	SOCS3	suppressor of cytokine signaling 3	2.45201	2.00208	4.91993e-13	7.85319e-09
signal	PTPRR	protein tyrosine phosphatase%2C receptor type%2C R	1.70385	2.80447	0.0194263	0.520961
signal	CDKN1A	cyclin-dependent kinase inhibitor 1A (p21%2C Cip1)	1.20536	2.60825	9.59382e-05	0.0215685
signal	SH3KBP1	SH3-domain kinase binding protein 1	1.04264	3.26043	0.000296588	0.0501379
signal	CREB3L1	cAMP responsive element binding protein 3-like 1	0.727678	2.22281	0.0294474	0.631773
signal	HSP90B1	heat shock protein 90kDa beta (Grp94)%2C member 1	1.30637	8.52393	0.0245655	0.581264
signal	LOC101795406	interferon lambda-3-like%2C transcript variant X2	4.66079	-2.1837	0.00565397	0.291125
signal	FGFR3	fibroblast growth factor receptor 3	0.864501	7.06877	0.000489563	0.0685475
signal	SHC3	SHC (Src homology 2 domain containing) transforming protein 3	3.02248	-2.05955	0.0275333	0.610842
signal	LOC101805430	C-X-C chemokine receptor type 2-like	1.40698	0.0689334	0.0196757	0.526069
signal	LOC101799912	D(1)-like dopamine receptor	1.40615	-0.952704	0.0164067	0.484315
signal	WNT16	wingless-type MMTV integration site family%2C member 16	1.02064	-0.112382	0.0481859	0.766818
signal	GFPT2	glutamine-fructose-6-phosphate transaminase 2	1.42304	2.02083	0.00102623	0.101918
signal	MMP7	matrix metallopeptidase 7	1.92204	-0.859922	0.00530674	0.28714
signal	PRL	prolactin	7.03292	-0.687352	0.000419591	0.0614451
signal	FGF23	fibroblast growth factor 23	2.04809	-1.7855	0.0478493	0.766068
signal	CSF3R	colony stimulating factor 3 receptor (granulocyte)	1.46576	1.81583	0.00155748	0.132874
signal	LOC101798346	cyclic AMP-responsive element-binding protein 3-like	6.48021	-0.973116	0.00055337	0.0736074
signal	LPAR3	lysophosphatidic acid receptor 3%2C transcript variant X5	1.37731	-0.546538	0.0100846	0.376305
signal	P2RX2	purinergic receptor P2X%2C ligand gated ion channel%2C 2%2C transcript variant X2	1.93011	-1.02012	0.013634	0.436125
signal	CACNA2D3	calcium channel%2C voltage-dependent%2C alpha 2/delta subunit 3%2C transcript variant X4	1.70601	3.15681	0.00226962	0.166948
signal	LOC101790479	guanine nucleotide-binding protein G(q) subunit alpha	5.9347	-1.37872	0.00091213	0.0955401
signal	HBEGF	heparin-binding EGF-like growth factor	1.04133	0.54671	0.00458304	0.260336
signal	TYR	tyrosinase	2.15021	-0.223809	0.0140211	0.444857
signal	COL6A6	collagen%2C type VI%2C alpha 6%2C transcript variant X2	0.989508	3.38281	0.00155196	0.132874
signal	IL10RA	interleukin 10 receptor%2C alpha	1.27252	2.63982	0.0083937	0.343539
signal	LOC101805096	ras GTPase-activating protein 1	2.47934	0.121299	0.0118786	0.405423
signal	KCNU1	potassium channel%2C subfamily U%2C member 1%2C transcript variant X8	1.56228	-0.965924	0.0172374	0.495546
signal	FOS	FBJ murine osteosarcoma viral oncogene homolog	1.24122	1.2086	0.000266947	0.0463153
signal	IL20RA	interleukin 20 receptor%2C alpha	1.24669	-0.171243	0.0302673	0.637798
signal	P2RX7	purinergic receptor P2X%2C ligand gated ion channel%2C 7	0.713485	0.846244	0.048144	0.766818
signal	LAMC2	laminin%2C gamma 2	1.51512	-0.326604	0.00216782	0.161182
signal	LOC101790497	class I histocompatibility antigen%2C F10 alpha chain	8.22378	3.99681	0.000134819	0.0290808
signal	ITGB8	integrin%2C beta 8%2C transcript variant X3	1.34153	-0.894994	0.0219648	0.55033
signal	LOC101793887	cytokine receptor common subunit beta-like%2C transcript variant X2	0.75444	3.82104	0.0306073	0.637798
signal	SPHK1	sphingosine kinase 1	0.828891	4.25352	0.0144376	0.448351
signal	IL22RA1	interleukin 22 receptor%2C alpha 1	1.73856	0.98434	0.00701082	0.319621
signal	NTSR1	neurotensin receptor 1 (high affinity)	3.15776	-1.99958	0.0164149	0.484315
signal	GRK4	G protein-coupled receptor kinase 4%2C transcript variant X1	1.35912	3.3733	0.018642	0.515708
signal	SPP1	secreted phosphoprotein 1	0.639338	4.2258	0.0437659	0.743974
signal	LOC101793812	granulocyte-macrophage colony-stimulating factor receptor subunit alpha%2C transcript variant X2	1.56578	3.50633	1.58432e-05	0.00722541
signal	HRH1	histamine receptor H1%2C transcript variant X4	1.79214	-1.70769	0.0315411	0.64511
signal	DUSP8	dual specificity phosphatase 8	1.05471	1.15713	0.0102927	0.379428
signal	GRIA3	glutamate receptor%2C ionotropic%2C AMPA 3%2C transcript variant X2	1.79665	-1.70449	0.0308385	0.639278
signal	LOC101803302	protein O-GlcNAcase-like	1.48225	1.48859	0.0315644	0.64511
signal	SFRP2	secreted frizzled-related protein 2	1.28827	-0.834015	0.0233377	0.568727
signal	LOC101793135	granulocyte-macrophage colony-stimulating factor receptor subunit alpha%2C transcript variant X1	0.835721	2.40968	0.0220083	0.55033
signal	LOC101793809	ras GTPase-activating protein 1	5.49234	-0.327702	0.00101646	0.101918
signal	LOC101792082	SH3 domain-containing kinase-binding protein 1%2C transcript variant X2	0.827011	2.30074	0.00452045	0.259237
signal	LOC101791380	ras GTPase-activating protein 1	1.93334	-1.05859	0.0499822	0.775331
signal	THBS2	thrombospondin 2%2C transcript variant X1	1.28158	-1.01828	0.0292903	0.629899
signal	LOC101794909	ADP-ribosylation factor 3	0.593342	2.82485	0.0461221	0.758409
signal	LOC101789923	E3 SUMO-protein ligase PIAS2	6.31966	-1.09566	0.000614953	0.0760754
signal	RASGRF2	Ras protein-specific guanine nucleotide-releasing factor 2	2.17996	-1.51922	0.00534064	0.287405

## Sheet: Pair-F vs Thr-S
Supplemental Table 4C
Function	Gene	Annotation	logFC	logCPM	PValue	FDR
amino acid	LOC101790986	collagen alpha-1(XXVII) chain	-0.75295	2.99519	0.00374409	0.202275
amino acid	COL6A6	collagen%2C type VI%2C alpha 6%2C transcript variant X2	-1.07757	3.38608	0.00583599	0.255869
amino acid	ACE2	angiotensin I converting enzyme 2	-1.02024	1.09944	0.0359206	0.539891
amino acid	COL18A1	collagen%2C type XVIII%2C alpha 1	-0.839868	5.76667	0.0105528	0.336217
amino acid	KCNQ1	potassium channel%2C voltage gated KQT-like subfamily Q%2C member 1%2C transcript variant X1	-0.826184	0.145889	0.0338388	0.531379
amino acid	COL17A1	collagen%2C type XVII%2C alpha 1	-1.74812	-1.0265	0.00192213	0.147505
amino acid	COL4A4	collagen%2C type IV%2C alpha 4%2C transcript variant X1	-1.44894	-1.32407	0.0255	0.489129
amino acid	LOC101803733	embryonic pepsinogen	-5.11455	0.936479	0.000726872	0.0928187
amino acid	ALAS1	5'-aminolevulinate synthase 1%2C transcript variant X1	-0.811509	6.33987	0.00801782	0.295567
amino acid	SARDH	sarcosine dehydrogenase	-0.700614	7.68659	0.00233057	0.16757
amino acid	AGXT	alanine-glyoxylate aminotransferase	-0.797939	5.98085	0.00885294	0.307197
amino acid	SLC38A2	solute carrier family 38%2C member 2	0.634517	7.24787	0.0225663	0.459275
amino acid	LOC101790071	collagen alpha-1(VII) chain-like	1.55954	-1.57854	0.0456195	0.584977
amino acid	LOC101803238	glyoxylate reductase/hydroxypyruvate reductase%2C transcript variant X2	0.616081	2.44685	0.0218664	0.455463
lipid	LOC101802936	CMP-N-acetylneuraminate-beta-galactosamide-alpha-2%2C3-sialyltransferase 2-like%2C transcript variant X10	-0.646252	2.34177	0.0107658	0.339612
lipid	ASAH2	N-acylsphingosine amidohydrolase (non-lysosomal ceramidase) 2	-1.28891	-1.28974	0.0444139	0.581484
lipid	TAP2	transporter 2%2C ATP-binding cassette%2C sub-family B (MDR/TAP)	-0.689688	5.43268	0.00696315	0.275928
lipid	AGPAT2	1-acylglycerol-3-phosphate O-acyltransferase 2	-0.646293	5.82396	0.0202598	0.444852
lipid	SCD5	stearoyl-CoA desaturase 5	-0.999484	0.251237	0.0101991	0.328885
lipid	FASLG	Fas ligand (TNF superfamily%2C member 6)	-1.63488	-0.510863	0.000877637	0.0986538
lipid	GLA	galactosidase%2C alpha	-0.788261	3.12524	0.000873308	0.0986538
lipid	NEU2	sialidase 2 (cytosolic sialidase)%2C transcript variant X8	-1.26062	-0.821719	0.0116748	0.353274
lipid	DBI	diazepam binding inhibitor (GABA receptor modulator%2C acyl-CoA binding protein)	-0.702066	7.84545	0.0265013	0.4915
lipid	PRKCE	protein kinase C%2C epsilon%2C transcript variant X1	-1.82778	3.8039	3.36196e-05	0.0156647
lipid	HEXA	hexosaminidase A (alpha polypeptide)	-0.953032	5.55061	0.000861686	0.0986538
lipid	LOC101805352	microsomal triglyceride transfer protein large subunit-like%2C transcript variant X2	-4.43964	-1.32344	4.88106e-07	0.000723843
lipid	CD80	CD80 molecule	-1.18841	7.7301	0.000220093	0.0486677
lipid	ABCG1	ATP-binding cassette%2C sub-family G (WHITE)%2C member 1	-1.2841	2.50632	7.84867e-07	0.001044
lipid	LOC101798097	phosphoenolpyruvate carboxykinase [GTP]%2C mitochondrial-like	-0.693477	7.53097	0.0135932	0.374739
lipid	LOC101799496	proto-oncogene tyrosine-protein kinase Yrk	-0.663833	2.40586	0.00751318	0.285537
lipid	LOC101802712	HLA class II histocompatibility antigen%2C DM beta chain-like	-1.16573	1.61228	0.0013657	0.130022
lipid	LOC101799826	HLA class II histocompatibility antigen%2C DM beta chain-like	-1.27041	1.12263	0.00251962	0.173533
lipid	LOC101789604	class II histocompatibility antigen%2C B-L beta chain	-0.710477	6.98482	0.0232676	0.469529
lipid	LOC101804125	class II histocompatibility antigen%2C M alpha chain	-0.616268	5.63434	0.00799569	0.295433
lipid	LOC101805157	diacylglycerol kinase beta-like	-1.04188	-0.868873	0.0475195	0.588604
lipid	MOGAT1	monoacylglycerol O-acyltransferase 1	-2.34921	-2.05049	0.0179593	0.427806
lipid	CTSD	cathepsin D	-0.63943	9.37985	0.00827858	0.298966
lipid	ABCB6	ATP-binding cassette%2C sub-family B (MDR/TAP)%2C member 6 (Langereis blood group)	-0.744991	2.92975	0.00220372	0.1621
lipid	FABP7	fatty acid binding protein 7%2C brain	-0.976018	3.6311	0.0203643	0.444852
lipid	S1PR4	sphingosine-1-phosphate receptor 4	-0.864842	0.904835	0.00755409	0.285791
lipid	PLD1	phospholipase D1%2C phosphatidylcholine-specific	-0.596953	4.88708	0.0219793	0.455464
lipid	GK	glycerol kinase%2C transcript variant X2	0.960241	8.82089	0.0116126	0.353274
lipid	LOC101799880	ATP-binding cassette sub-family A member 9-like	1.02794	0.218409	0.037126	0.547189
lipid	LOC101804178	polyketide synthase-nonribosomal peptide synthetase-like	1.9579	0.135867	3.40452e-05	0.0156647
immune	LOC101800394	killer cell lectin-like receptor subfamily B member 1A%2C transcript variant X2	-1.703	1.09103	6.4325e-06	0.00537249
immune	LOC101794001	sestrin-2-like	-0.733589	0.398964	0.0482503	0.591995
immune	LOC101802712	HLA class II histocompatibility antigen%2C DM beta chain-like	-1.16573	1.61228	0.0013657	0.130022
immune	TAP2	transporter 2%2C ATP-binding cassette%2C sub-family B (MDR/TAP)	-0.689688	5.43268	0.00696315	0.275928
immune	SOCS3	suppressor of cytokine signaling 3	-0.930011	0.85853	0.00502464	0.237992
immune	FASLG	Fas ligand (TNF superfamily%2C member 6)	-1.63488	-0.510863	0.000877637	0.0986538
immune	LOC101790341	mucosa-associated lymphoid tissue lymphoma translocation protein 1-like	-1.14852	0.444094	0.0015114	0.133225
immune	GADD45A	growth arrest and DNA-damage-inducible%2C alpha	-0.670495	0.940878	0.0308453	0.515699
immune	LOC101799826	HLA class II histocompatibility antigen%2C DM beta chain-like	-1.27041	1.12263	0.00251962	0.173533
immune	CD3E	CD3e molecule%2C epsilon (CD3-TCR complex)%2C transcript variant X2	-0.943134	2.95914	0.000354042	0.0623291
immune	CLDN23	claudin 23	-3.01213	-2.16889	0.00879245	0.306155
immune	CREB3L1	cAMP responsive element binding protein 3-like 1	-0.721704	2.16186	0.0194999	0.438391
immune	RRM2	ribonucleotide reductase M2	-1.40493	1.6407	0.0273138	0.496069
immune	LOC101804125	class II histocompatibility antigen%2C M alpha chain	-0.616268	5.63434	0.00799569	0.295433
immune	LOC101798715	toll-like receptor 13	-0.792798	2.67938	0.00862499	0.305926
immune	CDKN1A	cyclin-dependent kinase inhibitor 1A (p21%2C Cip1)	-1.21376	2.56093	0.00618735	0.261969
immune	CLDN3	claudin 3	-1.47309	2.66148	3.49636e-05	0.0156647
immune	CCNA1	cyclin A1	-1.89583	-0.423584	0.0447521	0.582178
immune	LOC101789604	class II histocompatibility antigen%2C B-L beta chain	-0.710477	6.98482	0.0232676	0.469529
immune	CD74	CD74 molecule%2C major histocompatibility complex%2C class II invariant chain	-0.603853	8.89636	0.00835335	0.300307
immune	LOC101804351	uracil-DNA glycosylase	-1.62798	0.214231	6.38494e-05	0.0248576
immune	CCNA2	cyclin A2	-1.3172	2.78048	0.00715697	0.276878
immune	TP73	tumor protein p73%2C transcript variant X1	-0.987054	-0.821214	0.0473643	0.588455
immune	CD80	CD80 molecule	-1.18841	7.7301	0.000220093	0.0486677
immune	IL10RA	interleukin 10 receptor%2C alpha	-0.617799	2.15457	0.0208779	0.447922
immune	TP53I3	tumor protein p53 inducible protein 3%2C transcript variant X2	-0.761915	3.8824	0.0337417	0.531149
immune	CTSD	cathepsin D	-0.63943	9.37985	0.00827858	0.298966
immune	CLDN5	claudin 5	-0.672633	3.27631	0.00446082	0.221818
immune	E2F1	E2F transcription factor 1	-1.34652	1.13233	0.0160148	0.404264
immune	LOC101793937	claudin-16%2C transcript variant X5	1.91328	-1.9949	0.0457121	0.584977
immune	RIPK2	receptor-interacting serine-threonine kinase 2	0.709768	4.05317	0.0146594	0.385491
signal	WNT9A	wingless-type MMTV integration site family%2C member 9A	-0.896293	0.898538	0.0395801	0.560772
signal	LOC101791646	thyrotropin-releasing hormone receptor-like	-2.38167	0.715567	0.000570552	0.0820464
signal	LOC101802774	lysophosphatidic acid receptor 6-like%2C transcript variant X1	-4.28133	-2.50277	0.0187295	0.432248
signal	LOC101800725	ribosomal protein S6 kinase 2 alpha%2C transcript variant X2	-0.755727	0.665086	0.0354312	0.536858
signal	WNT6	wingless-type MMTV integration site family%2C member 6	-4.06616	-2.58297	0.0350867	0.535407
signal	FASLG	Fas ligand (TNF superfamily%2C member 6)	-1.63488	-0.510863	0.000877637	0.0986538
signal	SMAD7	SMAD family member 7	-0.678336	2.21519	0.0110296	0.345203
signal	SOCS3	suppressor of cytokine signaling 3	-0.930011	0.85853	0.00502464	0.237992
signal	CCNA1	cyclin A1	-1.89583	-0.423584	0.0447521	0.582178
signal	LAMB4	laminin%2C beta 4	-1.95706	-1.70579	0.0130212	0.36657
signal	SFRP2	secreted frizzled-related protein 2	-1.42103	-0.816307	0.012783	0.363712
signal	P2RX2	purinergic receptor P2X%2C ligand gated ion channel%2C 2%2C transcript variant X2	-1.83517	-1.10268	0.0067512	0.274205
signal	AGPAT2	1-acylglycerol-3-phosphate O-acyltransferase 2	-0.646293	5.82396	0.0202598	0.444852
signal	PRKCE	protein kinase C%2C epsilon%2C transcript variant X1	-1.82778	3.8039	3.36196e-05	0.0156647
signal	CREB3L1	cAMP responsive element binding protein 3-like 1	-0.721704	2.16186	0.0194999	0.438391
signal	HOMER3	homer scaffolding protein 3%2C transcript variant X2	-0.596201	1.62063	0.0361562	0.540782
signal	LOC101801233	DNA-binding protein inhibitor ID-3-A	-0.611617	7.12529	0.0124329	0.360879
signal	IL10RA	interleukin 10 receptor%2C alpha	-0.617799	2.15457	0.0208779	0.447922
signal	SPP1	secreted phosphoprotein 1	-0.704407	4.20676	0.0219999	0.455464
signal	LPAR3	lysophosphatidic acid receptor 3%2C transcript variant X5	-1.16999	-0.723783	0.0375873	0.551484
signal	LAMC3	laminin%2C gamma 3	-0.982408	5.46393	0.0014303	0.133225
signal	LOC101798097	phosphoenolpyruvate carboxykinase [GTP]%2C mitochondrial-like	-0.693477	7.53097	0.0135932	0.374739
signal	FGF1	fibroblast growth factor 1 (acidic)	-1.11968	0.457356	0.00226871	0.164605
signal	FGF12	fibroblast growth factor 12%2C transcript variant X1	-1.66663	-1.66147	0.0427618	0.574971
signal	CDKN1A	cyclin-dependent kinase inhibitor 1A (p21%2C Cip1)	-1.21376	2.56093	0.00618735	0.261969
signal	LAMC2	laminin%2C gamma 2	-1.58835	-0.32423	0.000734817	0.0928852
signal	ITGB8	integrin%2C beta 8%2C transcript variant X3	-1.21242	-1.0242	0.0266546	0.491863
signal	COL6A6	collagen%2C type VI%2C alpha 6%2C transcript variant X2	-1.07757	3.38608	0.00583599	0.255869
signal	LOC101792678	angiopoietin-2-like	-1.25103	-0.182417	0.00353183	0.194317
signal	COL4A4	collagen%2C type IV%2C alpha 4%2C transcript variant X1	-1.44894	-1.32407	0.0255	0.489129
signal	GRM5	glutamate receptor%2C metabotropic 5	-1.05383	14.5236	1.2057e-07	0.000349772
signal	LOC101803402	receptor-type tyrosine-protein phosphatase F	-0.7731	5.05233	0.0283959	0.501456
signal	LOC101805249	endothelin B receptor-like	-0.733768	6.06983	0.0148502	0.387319
signal	S1PR4	sphingosine-1-phosphate receptor 4	-0.864842	0.904835	0.00755409	0.285791
signal	SMAD9	SMAD family member 9%2C transcript variant X1	-1.21624	-0.427754	0.00693573	0.275928
signal	LOC101791515	suppressor of cytokine signaling 1-like	-0.890201	0.599804	0.0155347	0.398018
signal	ADRB1	adrenoceptor beta 1	-0.676862	1.1193	0.032743	0.524211
signal	LAMB2	laminin%2C beta 2 (laminin S)	-0.881024	2.69927	0.00264164	0.174239
signal	P2RX5	purinergic receptor P2X%2C ligand gated ion channel%2C 5%2C transcript variant X2	-0.737023	1.32548	0.0317066	0.521685
signal	ITGB5	integrin%2C beta 5	-0.609824	6.70044	0.0176788	0.42593
signal	LOC101799400	5-hydroxytryptamine receptor 2A%2C transcript variant X1	-1.7228	-1.46288	0.0318378	0.521761
signal	PLD1	phospholipase D1%2C phosphatidylcholine-specific	-0.596953	4.88708	0.0219793	0.455464
signal	LOC101805157	diacylglycerol kinase beta-like	-1.04188	-0.868873	0.0475195	0.588604
signal	LOC101803302	protein O-GlcNAcase-like	-1.34751	1.31104	0.012962	0.366192
signal	GADD45A	growth arrest and DNA-damage-inducible%2C alpha	-0.670495	0.940878	0.0308453	0.515699
signal	CSF3R	colony stimulating factor 3 receptor (granulocyte)	-1.10284	1.51524	0.00588521	0.255869
signal	CACNA2D3	calcium channel%2C voltage-dependent%2C alpha 2/delta subunit 3%2C transcript variant X4	-0.922816	2.56503	0.049775	0.601824
signal	DUSP5	dual specificity phosphatase 5	-0.708682	1.87251	0.00622367	0.262068
signal	HGF	hepatocyte growth factor (hepapoietin A%3B scatter factor)%2C transcript variant X3	-0.899591	1.86723	0.0230675	0.467858
signal	HTR2A	5-hydroxytryptamine (serotonin) receptor 2A%2C G protein-coupled	-2.07579	-0.598679	0.0211434	0.449635
signal	PLK1	polo-like kinase 1	-1.32546	1.70272	0.000294451	0.0566268
signal	CCNA2	cyclin A2	-1.3172	2.78048	0.00715697	0.276878
signal	LOC101792254	phosphatidylinositol 3%2C4%2C5-trisphosphate 5-phosphatase 2A-like	-0.904006	1.15986	0.030071	0.513411
signal	PRICKLE2	prickle homolog 2 (Drosophila)	-1.43092	-0.356872	0.00150413	0.133225
signal	LOC101799912	D(1)-like dopamine receptor	-2.0819	-0.583386	2.75033e-05	0.0141615
signal	LOC101799496	proto-oncogene tyrosine-protein kinase Yrk	-0.663833	2.40586	0.00751318	0.285537
signal	ID2	inhibitor of DNA binding 2%2C dominant negative helix-loop-helix protein	-0.792378	4.00179	0.00705157	0.276553
signal	SCD5	stearoyl-CoA desaturase 5	-0.999484	0.251237	0.0101991	0.328885
signal	VWF	von Willebrand factor	0.765343	3.04216	0.0394825	0.560772
signal	SLC25A4	solute carrier family 25 (mitochondrial carrier%3B adenine nucleotide translocator)%2C member 4	0.826952	4.83235	0.020566	0.445233
signal	LOC101804178	polyketide synthase-nonribosomal peptide synthetase-like	1.9579	0.135867	3.40452e-05	0.0156647
signal	CACNB2	calcium channel%2C voltage-dependent%2C beta 2 subunit%2C transcript variant X3	0.647241	3.01381	0.045613	0.584977
signal	KITLG	KIT ligand%2C transcript variant X1	1.34445	-0.662816	0.00890735	0.308414
signal	WIF1	WNT inhibitory factor 1	1.84845	-1.79329	0.028732	0.502528
signal	RYR3	ryanodine receptor 3	0.843425	3.72899	0.000602238	0.0835907
signal	AOX1	aldehyde oxidase 1%2C transcript variant X2	1.56667	7.19791	0.046637	0.586158
signal	GUCY1A2	guanylate cyclase 1%2C soluble%2C alpha 2	0.676665	2.11344	0.00852942	0.303899
signal	HSP90B1	heat shock protein 90kDa beta (Grp94)%2C member 1	0.767608	7.33437	0.00865383	0.305926
signal	KIT	v-kit Hardy-Zuckerman 4 feline sarcoma viral oncogene homolog%2C transcript variant X1	0.855764	0.0202897	0.0319691	0.522103
signal	PITX2	paired-like homeodomain 2	0.936044	2.84829	0.00607499	0.259365
signal	PTPRR	protein tyrosine phosphatase%2C receptor type%2C R	1.55227	1.1351	0.00147642	0.133225
signal	LOC101794111	granulocyte-macrophage colony-stimulating factor receptor subunit alpha%2C transcript variant X2	0.863738	6.5473	0.0174161	0.424985
signal	MRVI1	murine retrovirus integration site 1 homolog%2C transcript variant X1	0.626183	2.07849	0.0170501	0.419343
