# Supplementary material for: Transcriptome Analysis Reveals Differential Expression of Genes Regulating Hepatic Triglyceride Metabolism in Pekin Ducks During Dietary Threonine Deficiency
Source: Front Genet. 2019 Aug 2;10:710. doi: 10.3389/fgene.2019.00710 (PMC6688585; doi:10.3389/fgene.2019.00710)
Supplement: Supplementary file 5 [file Table_5.xlsx]

## Sheet: kegg of Thr-D vs Thr-S
Supplemental Table 5A
Function	Pathway_name	Gene_number	P_value	Rich_factor	UP	Down	Gene
Amino acids	Alanine, aspartate and glutamate metabolism	7	2e-05	0.2	2	5	LOC101790444	GFPT2	ASS1	GLUL	GPT2	ADSS	PPAT
Amino acids	Glycine, serine and threonine metabolism	7	4.27e-05	0.175	1	6	GCAT	GLDC	PSAT1	LOC101798015	LOC101792268	SARDH	ALAS1
Amino acids	Histidine metabolism	4	0.00233353	0.167		4	HAL	UROC1	AMDHD1	LOC101795218
Amino acids	Biosynthesis of amino acids	6	0.00611988	0.08	1	5	ENO2	PSAT1	LOC101798015	ASS1	GLUL	GPT2	ALAS1
Amino acids	Tryptophan metabolism	4	0.0119935	0.1	2	2	LOC101797806	KMO	CAT	AOX1
Amino acids	Arginine biosynthesis	3	0.0122459	0.143		3	GLUL	ASS1	GPT2
Amino acids	Protein digestion and absorption	6	0.0135802	0.0667	3	3	LOC101797095	SLC6A19	COL18A1	COL6A3	LOC101803733	LOC101792438
Amino acids	Tyrosine metabolism	5	0.00123868	0.143	3	2	LOC101792268	LOC101804666	TYR	LOC101804974	AOX1
Lipid	Glyoxylate and dicarboxylate metabolism	3	0.0245054	0.107		3	GLUL	CAT	GLDC
Lipid	Fat digestion and absorption	9	6.61e-07	0.22	4	5	LOC101794061	AGPAT2	DGAT2	LOC101805352	LOC101793408	PLA2G1B	ABCG5	ABCG8	SCARB1
Lipid	Type I diabetes mellitus	7	7.33e-05	0.159	2	5	LOC101793087	CD80	LOC101804845	LOC101802712	LOC101789604	LOC101790497	LOC101804125
Lipid	Steroid biosynthesis	5	0.000128516	0.25	5		DHCR7	MSMO1	NSDHL	LOC101791330	SQLE	LOC101790497
Lipid	ABC transporters	6	0.000565684	0.133	1	5	ABCG8	ABCG1	ABCC4	ABCG5	ABCA12	ABCG4
Lipid	Sphingolipid metabolism	6	0.000696843	0.128	4	2	ASAH2	LOC101790332	UGT8	NEU2	CERS1	SGMS1
Lipid	Glycerophospholipid metabolism	8	0.00121006	0.0842	5	3	LOC101794061	DGKI	AGPAT2	CHKA	LOC101798440	PLA2G1B	ETNPPL	ETNK2
Lipid	Linoleic acid metabolism	4	0.00430548	0.138	3	1	LOC101799795	PLA2G1B	LOC101794061	LOC101797318
Lipid	Sphingolipid signaling pathway	8	0.00491721	0.0661	4	4	ASAH2	PRKCE	LOC101790332	LOC101790479	GAB2	ADORA3	CERS1	SGMS1
Lipid	Glycerolipid metabolism	5	0.00965093	0.0847	3	2	AGPAT2	LIPG	DGAT2	LOC101803476	DGKI
Lipid	Arachidonic acid metabolism	5	0.0116373	0.0806	3	2	PLA2G1B	HPGDS	LOC101794061	LOC101797318	LOC101800035
Lipid	Fatty acid degradation	4	0.0161386	0.0909091	1	3	LOC101804974	LOC101804666	ACSBG2	LOC101794959
Lipid	Ether lipid metabolism	4	0.0172984	0.0888889	3	1	PLA2G1B	UGT8	LOC101794061	ENPP2
Lipid	alpha-Linolenic acid metabolism	3	0.0186735	0.12	3		FADS2	PLA2G1B	LOC101794061
Lipid	PPAR signaling pathway	5	0.0202181	0.0694444	3	2	FABP7	ANGPTL4	ACSBG2	FADS2	DBI
Lipid	Fatty acid metabolism	4	0.021084	0.0833333	3	1	FADS2	ACSBG2	LOC101794959	OXSM
Lipid	Type II diabetes mellitus	4	0.021084	0.0833333	1	3	PRKCE	SOCS3	KCNJ11	SLC2A2
Lipid	Taurine and hypotaurine metabolism	2	0.0276296	0.181818	1	1	GGT7	CDO1
Lipid	Fatty acid biosynthesis	2	0.0362167	0.153846	2		ACSBG2	OXSM
Hormone	Thyroid hormone synthesis	10	5.71e-06	0.141	9	1	LOC101797095	ITPR3	CGA	LOC101790479	SLC26A4	HSP90B1	PDIA4	LRP2	LOC101798346	HSPA5
Hormone	Serotonergic synapse	10	0.000199404	0.0893	5	5	LOC101797806	ITPR3	HTR4	KCND2	LOC101802647	LOC101797318	LOC101790479	LOC101799400	HTR2A	HTR1F
Hormone	Aldosterone synthesis and secretion	8	0.000460114	0.0988	2	6	ITPR3	LOC101803865	PRKCE	LOC101793560	LOC101790479	KCNK3	LOC101798346	SCARB1
Hormone	Adrenergic signaling in cardiomyocytes	7	0.0404226	0.047	3	4	LOC101799248	LOC101793855	LOC101797095	LOC101790479	ADRA1B	LOC101802274	LOC101798346
Immune	Intestinal immune network for IgA production	9	2.82e-06	0.18		9	LOC101789604	CD80	LOC101804845	TNFRSF13B	CD40LG	LOC101802982	LOC101802712	CCR9	LOC101804125
Immune	Autoimmune thyroid disease	9	4.94e-06	0.167	2	7	CD80	LOC101804845	CD40LG	CTLA4	CGA	LOC101802712	LOC101789604	LOC101790497	LOC101804125
Immune	Drug metabolism - cytochrome P450	9	2.9e-05	0.13		9	LOC101804666	LOC101798048	LOC101797318	HPGDS	LOC101804974	LOC101797566	LOC101799795	LOC101797138	AOX1
Immune	Inflammatory bowel disease (IBD)	7	0.000702046	0.106	2	5	IL18	LOC101804845	LOC101802712	TLR5	STAT4	LOC101789604	LOC101804125
Immune	Tyrosine metabolism	5	0.00123868	0.143	3	2	LOC101792268	LOC101804666	TYR	LOC101804974	AOX1
Immune	Primary immunodeficiency	5	0.00154894	0.135		5	TNFRSF13B	LOC101804351	CD40LG	CD3E	ADA
Immune	Influenza A	11	0.00161773	0.0625	6	5	SOCS3	IL18	LOC101804845	EIF2AK2	RSAD2	LOC101803817	LOC101802712	TMPRSS13	TLR3	LOC101789604	LOC101804125
Immune	Cytokine-cytokine receptor interaction	14	0.0018482	0.0528	8	6	IL18	TNFRSF13B	GH1	CD40LG	LOC101803817	INHBA	IL2RB	LOC101791385	PRL	LOC101791958	LOC101793812	CCR9	TNFRSF6B	IL20RA
Immune	T cell receptor signaling pathway	8	0.00218454	0.0762	1	7	PRKCQ	MAP3K8	CD247	LOC101790341	CTLA4	CD40LG	CD3E	ITK
Immune	HTLV-I infection	13	0.00399468	0.0502	1	12	MYBL1	MAD2L1	LOC101804845	WNT9A	LOC101790497	LOC101802712	LOC101804125	IL2RB	CD3E	E2F1	LOC101789604	POLE	MYC
Immune	Hepatitis C	7	0.0244488	0.0526316	5	2	SOCS3	EIF2AK2	LOC101803817	CLDN10	CLDN19	TLR3	SCARB1
Immune	Toll-like receptor signaling pathway	6	0.0268253	0.0566038	5	1	MAP3K8	CD80	LOC101803817	LOC101791385	TLR5	TLR3
Immune	Hepatitis B	7	0.0370151	0.0479452	4	3	STAT4	LOC101803817	LOC101798346	E2F1	MMP9	TLR3	MYC
Signal	PI3K-Akt signaling pathway	20	6.11e-05	0.0585	8	12	FGF14	LAMA1	LOC101802774	HSP90B1	FGFR3	LAMA2	LAMC3	GH1	LAMA3	LOC101792678	IL2RB	LOC101791958	PRL	FGF23	LAMB2	COL6A3	THBS2	LOC101798346	ITGB5	MYC
Signal	Insulin secretion	9	0.00012709	0.106	4	5	LOC101797095	ITPR3	SLC2A2	LOC101790479	KCNMB2	KCNU1	LOC101799827	KCNJ11	LOC101798346
Signal	Jak-STAT signaling pathway	12	0.000197484	0.0759	9	3	SOCS3	FHL1	LOC101793812	GH1	IL2RB	IL20RA	PRL	STAT4	LOC101789923	LOC101803793	AOX1	MYC
Signal	Calcium signaling pathway	12	0.000596355	0.0667	3	9	ITPR3	HTR4	LOC101791646	ADRA1B	NTSR1	RYR3	TRHR	GRM5	P2RX5	LOC101790479	LOC101799400	HTR2A
Signal	cGMP-PKG signaling pathway	11	0.00108932	0.0659	4	7	LOC101797095	ITPR3	LOC101793855	ADRA1B	PRKCE	LOC101790479	KCNMB2	KCNU1	ADORA3	LOC101799674	LOC101798346
Signal	Insulin resistance	8	0.00271391	0.0734	3	5	PRKCQ	LOC101800725	SOCS3	PRKCE	SLC2A2	GFPT2	LOC101798346	PRKAG2
Signal	MAPK signaling pathway	13	0.00352774	0.051	8	5	FGF14	MAP3K8	FGFR3	PTPRR	LOC101793809	LOC101805096	DUSP5	LOC101800725	RASGRF2	FGF23	DUSP8	MKNK2	MYC
Signal	TGF-beta signaling pathway	6	0.0100878	0.0714	1	5	SMAD7	ID2	INHBA	LOC101801233	PITX2	MYC
Signal	Wnt signaling pathway	7	0.0338023	0.049	2	5	WIF1	MMP7	WNT9A	SFRP1	PRICKLE2	TCF7	MYC
Signal	Adipocytokine signaling pathway	4	0.06362	0.0571	2	2	PRKCQ	SOCS3	ACSBG2	PRKAG2

## Sheet: kegg of Thr-D vs Pair-F
Supplemental Table 5B
ITEM	Pathway_name	Input number	P-Value	Rich_factor	Up	Down	Input
amino acids	Histidine metabolism	4	0.0011155	0.166667	2	2	HAL	FTCD	AMDHD1	LOC101795218
amino acids	Glycine, serine and threonine metabolism	4	0.00600399	0.1	1	3	PSAT1	LOC101798015	LOC101792268	GLDC
amino acids	Protein digestion and absorption	5	0.0210797	0.0555556	4	1	ACE2	KCNE3	SLC16A10	SLC6A19	COL6A6
amino acids	Tryptophan metabolism	3	0.0342639	0.075	1	2	LOC101797806	KMO	CAT
amino acids	Biosynthesis of amino acids	4	0.0424241	0.0533333	1	3	PSAT1	LOC101798015	ENO2	IDH1
lipid	ABC transporters	6	0.000193551	0.133333		6	ABCB11	ABCC2	ABCG8	ABCG5	ABCA12	ABCG4
lipid	Fat digestion and absorption	4	0.00650487	0.097561	2	2	PLA2G1B	ABCG5	DGAT2	ABCG8
lipid	Sphingolipid metabolism	4	0.0100955	0.0851064	2	2	SPHK1	ASAH2	CERS6	CERS1
lipid	Fatty acid metabolism	4	0.0107965	0.0833333	3	1	FADS2	ACSBG1	FADS1	OXSM
lipid	Linoleic acid metabolism	3	0.0157293	0.103448	2	1	LOC101799795	PLA2G1B	LOC101797318
lipid	Sphingolipid signaling pathway	6	0.0194515	0.0495868	3	3	OPRD1	ASAH2	SPHK1	LOC101790479	CERS1	CERS6
lipid	Arachidonic acid metabolism	4	0.024012	0.0645161	3	1	GPX3	LOC101797318	PLA2G1B	LOC101800035
lipid	Fatty acid biosynthesis	2	0.024962	0.153846	1	1	ACSBG1	OXSM
lipid	Glycerophospholipid metabolism	5	0.0256348	0.0526316	3	2	PLA2G1B	ETNPPL	CHKA	LOC101798440	ETNK2
lipid	Glycosphingolipid biosynthesis - ganglio series	2	0.0316366	0.133333	1	1	ST8SIA5	HEXA
lipid	Type I diabetes mellitus	3	0.0429095	0.0681818	2	1	LOC101793087	CD28	LOC101790497
hormone	Thyroid hormone synthesis	8	5.0593e-05	0.112676	8		GPX3	DUOX2	CREB3L1	CGA	LOC101790479	HSP90B1	SLC26A4	LOC101798346
hormone	Aldosterone synthesis and secretion	7	0.000662135	0.0864198	4	3	LOC101803865	CREB3L1	LOC101793560	LOC101790479	KCNK3	CACNA1D	LOC101798346
hormone	Adrenergic signaling in cardiomyocytes	9	0.00134821	0.0604027	4	5	CACNB2	LOC101793855	LOC101799018	CACNA2D3	LOC101790479	CREB3L1	CACNA1D	ADRA1B	LOC101798346
hormone	Estrogen signaling pathway	8	0.000421931	0.0808081	8		CREB3L1	LOC101790479	HSP90B1	SHC3	FOS	MMP9	LOC101798346	HBEGF
immune	Cytokine-cytokine receptor interaction	22	3.66876e-09	0.0830189	15	7	LOC101805430	LOC101793812	LOC101803817	IL10RA	IL20RA	EDA2R	IL18	IL22RA1	LOC101793887	IL2RB	PRL	CSF3R	LOC101795038	LOC101794837	EDA	INHBA	TNFRSF6B	CCL28	LOC101795406	LOC101791385	LOC101793135	CCR6
immune	Hepatitis B	10	0.000293988	0.0684932	8	2	CDKN1A	CREB3L1	CCNE2	LOC101798715	LOC101803817	FOS	MMP9	CCNA1	LOC101798346	MYC
immune	TNF signaling pathway	8	0.000808432	0.0727273	6	2	SOCS3	LOC101800944	MLKL	CREB3L1	FOS	MMP9	LOC101798346	LOC101795038
immune	Hepatitis C	8	0.00251651	0.0601504	8		SOCS3	LOC101791882	CLDN3	LOC101798715	LOC101803817	CLDN10	CDKN1A	LOC101792083
immune	Chemokine signaling pathway	9	0.00567541	0.0481283	5	4	GRK4	LOC101805430	CCL28	LOC101803817	LOC101791385	SHC3	LOC101794837	LOC101795038	CCR6
immune	Influenza A	7	0.0335533	0.0397727	7		TMPRSS4	KPNA2	IL18	SOCS3	LOC101798715	RSAD2	LOC101803817
immune	Toll-like receptor signaling pathway	5	0.0377427	0.0471698	5		SPP1	FOS	LOC101791385	LOC101798715	LOC101803817
signal	PI3K-Akt signaling pathway	21	9.4637e-07	0.0614035	15	6	LAMB4	FGF14	HSP90B1	SPP1	LPAR3	CREB3L1	COL6A6	CCNE2	CDKN1A	THBS2	LAMC2	EIF4EBP1	ITGB8	IL2RB	PRL	FGF23	FGFR3	CSF3R	LAMA3	LOC101798346	MYC
signal	Jak-STAT signaling pathway	14	1.23206e-06	0.0886076	12	2	SOCS3	IL22RA1	LOC101795406	LOC101793812	CDKN1A	LOC101793135	IL10RA	IL2RB	IL20RA	PRL	CSF3R	LOC101789923	LOC101793887	MYC
signal	Calcium signaling pathway	13	2.28215e-05	0.0722222	7	6	SLC25A4	NTSR1	HTR4	HRH1	P2RX2	LOC101799912	LOC101790479	TRHR	P2RX7	PDE1A	CACNA1D	ADRA1B	SPHK1
signal	MAPK signaling pathway	15	5.24567e-05	0.0588235	10	5	PTPRR	CACNB2	FGFR3	DUSP8	CACNA2D3	LOC101793809	LOC101805096	LOC101791380	BDNF	CACNA1D	FGF23	FOS	MYC	RASGRF2
signal	cGMP-PKG signaling pathway	10	0.00079179	0.0598802	3	7	OPRD1	LOC101793855	SLC25A4	CREB3L1	LOC101790479	MRVI1	KCNU1	CACNA1D	ADRA1B	LOC101798346
signal	ErbB signaling pathway	6	0.00481514	0.0681818	3	3	CDKN1A	EIF4EBP1	SHC3	NRG3	HBEGF	MYC
signal	Endocytosis	11	0.00593168	0.0423077	7	4	SH3KBP1	GRK4	LOC101805430	FGFR3	PSD3	LOC101792082	TFRC	IL2RB	AMPH	LOC101794909	LOC101790497
signal	cAMP signaling pathway	9	0.00824612	0.0452261	5	4	HTR4	CREB3L1	LOC101799912	GRIA3	BDNF	CACNA1D	FOS	LOC101798346	HTR1F
signal	Melanogenesis	6	0.00855328	0.06	5	1	CREB3L1	LOC101790479	WNT16	TCF7	TYR	LOC101798346
signal	Insulin resistance	6	0.0124711	0.0550459	5	1	SOCS3	CREB3L1	GFPT2	LOC101803302	LOC101798346	PRKAG2
signal	Insulin secretion	5	0.0170876	0.0588235	4	1	CREB3L1	KCNU1	CACNA1D	LOC101790479	LOC101798346
signal	Wnt signaling pathway	6	0.0383331	0.041958	3	3	VANGL1	WNT16	MMP7	SFRP2	TCF7	MYC
	--------------------

## Sheet: kegg of Pair-F vs Thr-S
Supplemental Table 5C
term	Pathway_name	Input number	Background number	P-Value	Rich_factor	Up	Down	Gene
amino acid	Protein digestion and absorption	10	90	1.26687e-05	0.111111	2	8	LOC101790986	COL6A6	ACE2	SLC38A2	LOC101790071	COL18A1	KCNQ1	COL17A1	COL4A4	LOC101803733
amino acid	Glycine, serine and threonine metabolism	4	40	0.00778021	0.1	1	3	LOC101803238	ALAS1	SARDH	AGXT
lipid	Glycerolipid metabolism	6	59	0.00107378	0.101695	2	4	GLA	GK	AGPAT2	LOC101805157	LOC101798826	MOGAT1
lipid	Glycosphingolipid biosynthesis - globo series	3	14	0.00320005	0.214286		3	LOC101802936	GLA	HEXA
lipid	@@Sphingolipid metabolism	3	47	0.0599537	0.0638298		3	ASAH2	NEU2	GLA
lipid	ABC transporters	4	45	0.0113258	0.0888889	1	3	TAP2	LOC101799880	ABCG1	ABCB6
lipid	PPAR signaling pathway	5	72	0.0123259	0.0694444	1	4	GK	DBI	LOC101798097	FABP7	SCD5
lipid	Sphingolipid signaling pathway	6	121	0.0268113	0.0495868		6	ASAH2	PRKCE	LOC101799496	S1PR4	CTSD	PLD1
lipid	Glycosphingolipid biosynthesis - ganglio series	2	15	0.0362816	0.133333		2	LOC101802936	HEXA
lipid	Fat digestion and absorption	2	41	0.178928	0.0487805		2	AGPAT2	LOC101805352
lipid	Fatty acid metabolism	2	48	0.224552	0.0416667	1	1	SCD5	LOC101804178
lipid	Type I diabetes mellitus	6	44	0.000258874	0.136364		6	FASLG	CD80	LOC101802712	LOC101799826	LOC101789604	LOC101804125
immune	Tuberculosis	10	179	0.00224768	0.0558659	1	9	LOC101800394	CD74	LOC101790341	RIPK2	LOC101802712	IL10RA	LOC101799826	CTSD	LOC101789604	LOC101804125
immune	p53 signaling pathway	6	69	0.00225359	0.0869565		6	LOC101794001	CDKN1A	GADD45A	TP73	RRM2	TP53I3
immune	Intestinal immune network for IgA production	5	50	0.00298464	0.1		5	LOC101802712	LOC101789604	LOC101799826	CD80	LOC101804125
immune	Primary immunodeficiency	3	37	0.0343839	0.0810811		3	TAP2	LOC101804351	CD3E
immune	Hepatitis C	7	133	0.0131686	0.0526316	1	6	SOCS3	LOC101793937	CLDN23	CDKN1A	LOC101798715	CLDN5	CLDN3
immune	Hepatitis B	7	146	0.0204458	0.0479452		7	FASLG	CCNA2	CREB3L1	LOC101798715	CDKN1A	E2F1	CCNA1
signal	PI3K-Akt signaling pathway	24	342	6.24453e-08	0.0701754	4	20	VWF	KIT	LAMB4	CREB3L1	COL4A4	HSP90B1	LAMB2	CSF3R	ITGB5	HGF	LOC101802774	FASLG	SPP1	LPAR3	LAMC3	LOC101798097	FGF1	FGF12	KITLG	CDKN1A	LAMC2	ITGB8	COL6A6	LOC101792678
signal	Wnt signaling pathway	5	143	0.126612	0.034965	1	4	WNT9A	WNT6	SFRP2	PRICKLE2	WIF1
signal	Calcium signaling pathway	11	180	0.000695503	0.0611111	1	10	LOC101791646	LOC101805249	P2RX2	LOC101799912	RYR3	GRM5	P2RX5	ADRB1	LOC101799400	HTR2A
signal	Phospholipase D signaling pathway	9	144	0.00179719	0.0625	2	7	LOC101802774	KITLG	AGPAT2	LOC101799496	GRM5	LOC101805157	LPAR3	KIT	PLD1
signal	Insulin resistance	7	109	0.00490977	0.0642202		7	LOC101800725	SOCS3	PRKCE	CREB3L1	LOC101803402	LOC101803302	LOC101798097
signal	Melanogenesis	6	100	0.0120462	0.06	2	4	WNT6	KITLG	CREB3L1	WNT9A	LOC101805249	KIT
signal	FoxO signaling pathway	7	134	0.01365	0.0522388		7	FASLG	PLK1	HOMER3	CDKN1A	S1PR4	GADD45A	LOC101798097
signal	TGF-beta signaling pathway	5	84	0.0217969	0.0595238	1	4	SMAD7	PITX2	LOC101801233	ID2	SMAD9
signal	Jak-STAT signaling pathway	7	158	0.0293016	0.0443038	2	5	SOCS3	CDKN1A	IL10RA	LOC101794111	LOC101791515	CSF3R	AOX1
signal	AMPK signaling pathway	6	125	0.030574	0.048	1	5	CCNA1	CCNA2	CREB3L1	SCD5	LOC101804178	LOC101798097
signal	cGMP-PKG signaling pathway	7	167	0.0374307	0.0419162	3	4	SLC25A4	PRKCE	CREB3L1	MRVI1	ADRB1	LOC101805249	GUCY1A2
signal	Insulin signaling pathway	6	139	0.0463867	0.0431655	1	5	SOCS3	LOC101792254	LOC101804178	LOC101803402	LOC101791515	LOC101798097
signal	MAPK signaling pathway	9	255	0.0488824	0.0352941	2	7	LOC101800725	PTPRR	CACNB2	FASLG	FGF12	CACNA2D3	FGF1	DUSP5	GADD45A
signal	Adipocytokine signaling pathway	2	70	0.369161	0.0285714		2	SOCS3	LOC101798097
